# Supplementary material for: Quantitative analysis of printed nanostructured networks using high-resolution 3D FIB-SEM nanotomography
Source: Nat Commun. 2024 Jan 4;15:278. doi: 10.1038/s41467-023-44450-1 (PMC10767099; doi:10.1038/s41467-023-44450-1)
Supplement: Supplementary file 6 — Source Data [file 41467_2023_44450_MOESM6_ESM.xlsx]

## Sheet: Fig 2b
Figure 2b
Slice number	Slice porosity (%)
1	42.074
2	41.422
3	42.53
4	40.037
5	39.327
6	38.2
7	40.495
8	41.346
9	41.027
10	41.479
11	42.036
12	41.288
13	40.469
14	40.318
15	41.113
16	40.064
17	39.272
18	40.202
19	39.544
20	40.189
21	39.869
22	40.48
23	40.224
24	39.855
25	40.212
26	40.279
27	40.04
28	40.072
29	40.04
30	40.542
31	40.389
32	40.896
33	41.069
34	41.253
35	40.717
36	41.178
37	40.187
38	39.455
39	39.878
40	40.199
41	40.376
42	40.582
43	39.978
44	40.427
45	40.091
46	39.651
47	37.994
48	39.455
49	39.775
50	39.93
51	39.992
52	39.773
53	39.314
54	39.471
55	39.215
56	38.513
57	39.496
58	40.514
59	39.841
60	40.737
61	40.801
62	40.573
63	39.771
64	40.245
65	38.557
66	39.933
67	41.133
68	40.689
69	39.712
70	39.671
71	39.735
72	39.746
73	39.229
74	39.429
75	39.385
76	39.414
77	39.819
78	39.713
79	39.947
80	40.339
81	39.932
82	39.509
83	39.824
84	38.326
85	39.347
86	39.538
87	39.029
88	39.791
89	39.332
90	39.612
91	39.488
92	39.513
93	40.244
94	40.092
95	39.91
96	40.615
97	40.536
98	40.22
99	40.511
100	40.254
101	40.27
102	40.316
103	39.545
104	40.694
105	38.949
106	38.971
107	39.592
108	39.793
109	40.429
110	40.586
111	41.052
112	40.325
113	40.463
114	38.433
115	39.863
116	40.562
117	40.338
118	40.581
119	40.637
120	40.603
121	40.646
122	41.383
123	40.572
124	40.311
125	39.893
126	39.997
127	40.484
128	40.282
129	39.992
130	40.366
131	40.474
132	40.913
133	40.585
134	41.368
135	40.491
136	41.541
137	41.604
138	41.386
139	41.191
140	40.349
141	40.895
142	40.625
143	40.919
144	38.566
145	40.479
146	41.014
147	41.51
148	41.598
149	42.216
150	42.645
151	41.863
152	41.662
153	41.219
154	41.004
155	39.467
156	40.715
157	41.415
158	41.673
159	41.147
160	41.806
161	41.853
162	42.591
163	42.389
164	42.102
165	40.564
166	41.889
167	42.817
168	42.353
169	42.461
170	42.427
171	42.715
172	42.334
173	42.54
174	40.973
175	40.579
176	41.75
177	42.383
178	42.126
179	41.407
180	42.534
181	42.252
182	42.513
183	42.261
184	40.843
185	41.615
186	41.544
187	41.285
188	42.049
189	41.971
190	41.979
191	41.933
192	41.48
193	41.812
194	41.516
195	41.317
196	41.331
197	41.362
198	42.157
199	41.963
200	42.076
201	41.213
202	41.51
203	40.972
204	39.112
205	40.819
206	40.645
207	40.128
208	40.784
209	40.836
210	41.236
211	41.529
212	41.259
213	41.711
214	41.482
215	40.901
216	40.522
217	41.228
218	41.115
219	40.969
220	40.596
221	40.835
222	41.175
223	41.325
224	40.976
225	40.933
226	39.941
227	39.8
228	40.896
229	40.81
230	40.345
231	40.562
232	40.845
233	40.675
234	40.6
235	40.381
236	38.954
237	40.043
238	40.388
239	40.694
240	41.188
241	41.012
242	41.035
243	41.311
244	40.254
245	40.438
246	38.616
247	40.034
248	40.512
249	40.41
250	41.176
251	41.959
252	41.464
253	41.296
254	41.041
255	40.509
256	40.528
257	40.107
258	39.861
259	40.455
260	40.388
261	40.188
262	40.832
263	40.432
264	40.777
265	41.102
266	39.166
267	39.4
268	39.09
269	39.665
270	39.669
271	39.723
272	39.543
273	39.402
274	39.033
275	38.778
276	38.628
277	--
278	38.077
279	38.623
280	38.854
281	39.179
282	39.245
283	39.466
284	39.613
285	39.54
286	39.944
287	39.887
288	38.46
289	38.656
290	38.973
291	39.626
292	39.525
293	39.433
294	39.247
295	39.581
296	39.911
297	39.381
298	37.9
299	39.128
300	39.135
301	39.823
302	40.243
303	40.536
304	40.462
305	40.266
306	40.188
307	40.452
308	38.428
309	39.688
310	40.24
311	40.154
312	40.679
313	40.35
314	39.965
315	40.467
316	40.3
317	40.61
318	38.596
319	39.718
320	39.884
321	40.217
322	40.188
323	40.197
324	40.538
325	40.487
326	40.642
327	41.377
328	41.085
329	39.309
330	39.076
331	40.273
332	39.945
333	39.775
334	40.274
335	40.793
336	41.156
337	41.212
338	39.911
339	40.347
340	39.476
341	40.39
342	40.188
343	40.168
344	39.939
345	39.92
346	40.161
347	40.516
348	39.725
349	40.092
350	39.912
351	39.649
352	39.984
353	39.869
354	40.145
355	39.757
356	40.146
357	39.931
358	38.244
359	39.257
360	39.098
361	39.345
362	39.507
363	39.833
364	38.999
365	39.065
366	39.81
367	40.19
368	39.286
369	40.261
370	40.422
371	40.196
372	40.449
373	40.739
374	40.882
375	40.788
376	40.738
377	40.697
378	40.022
379	38.235
380	39.645
381	39.839
382	39.477
383	39.854
384	40.463
385	40.481
386	40.17
387	40.544
388	40.489
389	39.321
390	39.495
391	39.202
392	40.011
393	39.93
394	39.94
395	39.272
396	39.335
397	39.32
398	39.089
399	39.472
400	39.469
401	39.374
402	39.496
403	39.88
404	40.613
405	40.866
406	40.569
407	40.521
408	39.977
409	38.085
410	39.725
411	39.729
412	39.692
413	40.137
414	40.174
415	39.804
416	39.68
417	40.047
418	40.973
419	38.972
420	39.744
421	40.003
422	39.512
423	40.146
424	40.899
425	40.726
426	40.881
427	40.711
428	41.108
429	40.487
430	38.328
431	39.301
432	39.681
433	40.842
434	40.253
435	39.989
436	40.131
437	40.641
438	40.521
439	40.145
440	38.259
441	39.527
442	40.245
443	40.415
444	40.306
445	40.436
446	40.532
447	40.285
448	40.263
449	39.76
450	37.86
451	39.48
452	39.991
453	40.031
454	39.912
455	40.26
456	40.268
457	40.449
458	40.513
459	38.757
460	39.59
461	39.572
462	39.552
463	39.696
464	39.151
465	39.546
466	39.856
467	39.936
468	39.804
469	37.231
470	38.95
471	38.978
472	38.542
473	39.983
474	40.176
475	40.39
476	40.653
477	41.195
478	41.061
479	41.088
480	39.199
481	40.444
482	41.138
483	40.962
484	41.222
485	41.455
486	41.253
487	41.203
488	41.358
489	41.031
490	39.256
491	41.074
492	41.044
493	41.093
494	41.892
495	41.977
496	41.68
497	41.848
498	41.59
499	41.416
500	39.67
501	40.627
502	41.197
503	41.616
504	41.715
505	41.366
506	41.259
507	41.304
508	41.429
509	41.429
510	40.181
511	41.16
512	41.248
513	40.634
514	41.489
515	41.29
516	41.523
517	41.457
518	42.102
519	42.543
520	41.667
521	40.74
522	41.62
523	41.602
524	41.429
525	41.627
526	41.994
527	42.04
528	41.753
529	41.608
530	40.925
531	41.285
532	40.424
533	40.932
534	40.926
535	41.791
536	42.212
537	41.961
538	42.181
539	42.047
540	42.235
541	41.147
542	41.099
543	41.948
544	42.277
545	42.095
546	41.861
547	41.786
548	41.949
549	42.599
550	43.124
551	42.492
552	41.849
553	42.015
554	41.952
555	41.93
556	42.14
557	42.703
558	42.025
559	42.48
560	41.732
561	42.093
562	41.1
563	42.405
564	41.955
565	42.176
566	41.517
567	41.223
568	41.275
569	41.513
570	41.792
571	40.31
572	40.675
573	41.527
574	41.688
575	41.466
576	41.162
577	41.613
578	42.051
579	41.91
580	42.066
581	40.307
582	40.589
583	41.07
584	40.954
585	41.276
586	41.329
587	41.743
588	41.554
589	41.379
590	41.052
591	41.788
592	40.215
593	40.102
594	41.157
595	41.709
596	41.083
597	40.873
598	40.16
599	41.109
600	41.594
601	39.85
602	40.811
603	40.428
604	41.056
605	40.975
606	40.999
607	41.788
608	41.59
609	41.479
610	41.667
611	40.421
612	41.346
613	40.73
614	41.859
615	41.124
616	40.763
617	40.559
618	41.044
619	40.707
620	41.613
621	41.537
622	40.42
623	40.166
624	40.617
625	41.039
626	40.816
627	40.504
628	40.423
629	39.827
630	39.906
631	39.792
632	36.624
633	39.258
634	39.306
635	39.529
636	40.566
637	40.399
638	39.902
639	39.301
640	40.055
641	39.758
642	36.529
643	39.207
644	38.754
645	39.833
646	39.601
647	40.345
648	39.835
649	39.433
650	39.6
651	39.659
652	40.069
653	39.121
654	38.339
655	38.912
656	38.667
657	38.992
658	39.484
659	39.541
660	39.701
661	39.498
662	40.014
663	37.119
664	39.091
665	39.706
666	40.106
667	40.542
668	40.247
669	40.415
670	40.449
671	40.113
672	39.951
673	37.155
674	39.544
675	39.961
676	40.567
677	41.341
678	40.983
679	40.892
680	40.86
681	40.741
682	40.403
683	38.622
684	39.503
685	40.762
686	40.601
687	40.417
688	40.874
689	41.102
690	40.633
691	40.844
692	37.677
693	40.21
694	40.164
695	40.597
696	40.025
697	41.007
698	40.671
699	40.431
700	41.215
701	40.986
702	39.786
703	40.269
704	40.524
705	40.519
706	41.167
707	42.045
708	41.86
709	42.439
710	42.187
711	42.101
712	41.833
713	40.13
714	40.94
715	40.602
716	41.676
717	40.758
718	41.042
719	41.27
720	41.312
721	41.612
722	41.412
723	40.645
724	40.524
725	41.562
726	41.88
727	42.108
728	42.463
729	41.853
730	41.677
731	41.273
732	41.126
733	39.211
734	40.916
735	41.365
736	41.581
737	41.861
738	42.29
739	42.042
740	42.002
741	41.989
742	42.167
743	41.31
744	41.13
745	40.527
746	40.947
747	40.663
748	40.52
749	40.64
750	40.763
751	41.277
752	40.844
753	40.132
754	40.041
755	39.145
756	40.16
757	40.318
758	39.768
759	39.766
760	39.68
761	40.578
762	40.997
763	41.382
764	40.652
765	40.204
766	41.119
767	41.299
768	41.022
769	41.16
770	41.479
771	41.992
772	42.118
773	42.153
774	40.591
775	40.803
776	41.62
777	42.162
778	41.64
779	41.165
780	41.292
781	40.902
782	41.052
783	41.263
784	39.655
785	40.32
786	41.111
787	41.971
788	42.027
789	42.027
790	42.129
791	42.396
792	42.238
793	42.608
794	41.573
795	42.218
796	41.335
797	42.135
798	41.94
799	42.186
800	41.287
801	40.981
802	42.098
803	41.918
804	41.476
805	40.448
806	41.368
807	41.481
808	41.724
809	42.323
810	42.444
811	42.746
812	42.576
813	42.299
814	41.501
815	39.184
816	40.159
817	40.594
818	40.726
819	41.175
820	40.615
821	40.591
822	40.825
823	40.668
824	40.2
825	37.168
826	40.403
827	40.581
828	40.228
829	40.371
830	40.407
831	40.737
832	39.825
833	40.902
834	40.799
835	41.023
836	38.214
837	39.891
838	40.213
839	40.561
840	41.027
841	41.928
842	41.353
843	41.43
844	41.089
845	41.405
846	38.214
847	40.905
848	40.655
849	40.943
850	41.267
851	41.298
852	41.977
853	41.611
854	41.06
855	41.92
856	39.617
857	40.738
858	41.727
859	42.345
860	41.475

## Sheet: fig 2c
Figure 2c
Direction	Nanosheet tortuosity factor	Uncertainty	Pore Tortuosity factor	Uncertainty
x	1.3	0.0274	3.45	0.7273
y	3.52	0.00742	28	0.59024
z	1.34	0.02825	3.14	0.06619

## Sheet: fig 2d
Figure 2d
Log(Pore Cross-sectional Area) (nm2)	Circularity	Area weighted fraction
1.7664	0.02	0
1.7664	0.04	0
1.7664	0.06	0
1.7664	0.08	0
1.7664	0.1	0
1.7664	0.12	0
1.7664	0.14	0
1.7664	0.16	0
1.7664	0.18	0
1.7664	0.2	0
1.7664	0.22	0
1.7664	0.24	0
1.7664	0.26	0
1.7664	0.28	0
1.7664	0.3	0
1.7664	0.32	0
1.7664	0.34	0
1.7664	0.36	0
1.7664	0.38	0
1.7664	0.4	0
1.7664	0.42	0
1.7664	0.44	0
1.7664	0.46	0
1.7664	0.48	0
1.7664	0.5	0
1.7664	0.52	0
1.7664	0.54	0
1.7664	0.56	0
1.7664	0.58	0
1.7664	0.6	0
1.7664	0.62	0
1.7664	0.64	0
1.7664	0.66	0
1.7664	0.68	0
1.7664	0.7	0
1.7664	0.72	0
1.7664	0.74	0
1.7664	0.76	0
1.7664	0.78	0
1.7664	0.8	2.73812e-05
1.7664	0.82	0
1.7664	0.84	0
1.7664	0.86	0
1.7664	0.88	0
1.7664	0.9	0
1.7664	0.92	0
1.7664	0.94	0
1.7664	0.96	0
1.7664	0.98	0
1.7664	1	0
1.8528	0.02	0
1.8528	0.04	0
1.8528	0.06	0
1.8528	0.08	0
1.8528	0.1	0
1.8528	0.12	0
1.8528	0.14	0
1.8528	0.16	0
1.8528	0.18	0
1.8528	0.2	0
1.8528	0.22	0
1.8528	0.24	0
1.8528	0.26	0
1.8528	0.28	0
1.8528	0.3	0
1.8528	0.32	0
1.8528	0.34	0
1.8528	0.36	0
1.8528	0.38	0
1.8528	0.4	0
1.8528	0.42	0
1.8528	0.44	0
1.8528	0.46	0
1.8528	0.48	0
1.8528	0.5	0
1.8528	0.52	0
1.8528	0.54	0
1.8528	0.56	0
1.8528	0.58	0
1.8528	0.6	0
1.8528	0.62	0
1.8528	0.64	0
1.8528	0.66	0
1.8528	0.68	0
1.8528	0.7	0
1.8528	0.72	0
1.8528	0.74	0
1.8528	0.76	0
1.8528	0.78	0
1.8528	0.8	0
1.8528	0.82	0
1.8528	0.84	0
1.8528	0.86	0
1.8528	0.88	0
1.8528	0.9	0
1.8528	0.92	0
1.8528	0.94	0
1.8528	0.96	0
1.8528	0.98	0
1.8528	1	0
1.9392	0.02	0
1.9392	0.04	0
1.9392	0.06	0
1.9392	0.08	0
1.9392	0.1	0
1.9392	0.12	0
1.9392	0.14	0
1.9392	0.16	0
1.9392	0.18	0
1.9392	0.2	0
1.9392	0.22	0
1.9392	0.24	0
1.9392	0.26	0
1.9392	0.28	0
1.9392	0.3	0
1.9392	0.32	0
1.9392	0.34	0
1.9392	0.36	0
1.9392	0.38	0
1.9392	0.4	0
1.9392	0.42	0
1.9392	0.44	0
1.9392	0.46	0
1.9392	0.48	0
1.9392	0.5	0
1.9392	0.52	0
1.9392	0.54	3.33394e-06
1.9392	0.56	0
1.9392	0.58	0
1.9392	0.6	0
1.9392	0.62	0
1.9392	0.64	0
1.9392	0.66	4.46554e-06
1.9392	0.68	0
1.9392	0.7	0
1.9392	0.72	0
1.9392	0.74	0
1.9392	0.76	2.60571e-05
1.9392	0.78	0
1.9392	0.8	0
1.9392	0.82	5.6458e-06
1.9392	0.84	0
1.9392	0.86	0
1.9392	0.88	0
1.9392	0.9	0
1.9392	0.92	0
1.9392	0.94	0
1.9392	0.96	0
1.9392	0.98	9.12454e-05
1.9392	1	0
2.0256	0.02	0
2.0256	0.04	0
2.0256	0.06	0
2.0256	0.08	0
2.0256	0.1	0
2.0256	0.12	0
2.0256	0.14	0
2.0256	0.16	0
2.0256	0.18	0
2.0256	0.2	0
2.0256	0.22	0
2.0256	0.24	0
2.0256	0.26	0
2.0256	0.28	0
2.0256	0.3	0
2.0256	0.32	0
2.0256	0.34	0
2.0256	0.36	0
2.0256	0.38	0
2.0256	0.4	4.52801e-07
2.0256	0.42	0
2.0256	0.44	0
2.0256	0.46	6.30953e-07
2.0256	0.48	0
2.0256	0.5	0
2.0256	0.52	2.86527e-06
2.0256	0.54	9.94678e-07
2.0256	0.56	0
2.0256	0.58	0
2.0256	0.6	0
2.0256	0.62	1.62118e-05
2.0256	0.64	0
2.0256	0.66	1.79636e-06
2.0256	0.68	0
2.0256	0.7	8.35827e-06
2.0256	0.72	0
2.0256	0.74	0
2.0256	0.76	5.02684e-05
2.0256	0.78	0
2.0256	0.8	0
2.0256	0.82	0
2.0256	0.84	0
2.0256	0.86	3.24087e-05
2.0256	0.88	0
2.0256	0.9	0
2.0256	0.92	0
2.0256	0.94	0
2.0256	0.96	0
2.0256	0.98	0
2.0256	1	0
2.112	0.02	0
2.112	0.04	0
2.112	0.06	0
2.112	0.08	0
2.112	0.1	0
2.112	0.12	0
2.112	0.14	0
2.112	0.16	0
2.112	0.18	0
2.112	0.2	0
2.112	0.22	0
2.112	0.24	0
2.112	0.26	0
2.112	0.28	0
2.112	0.3	0
2.112	0.32	4.52843e-08
2.112	0.34	0
2.112	0.36	9.96255e-08
2.112	0.38	0
2.112	0.4	2.8982e-07
2.112	0.42	1.99251e-07
2.112	0.44	0
2.112	0.46	1.9744e-06
2.112	0.48	3.44161e-07
2.112	0.5	1.20456e-06
2.112	0.52	8.16023e-06
2.112	0.54	7.69833e-07
2.112	0.56	0
2.112	0.58	4.73674e-06
2.112	0.6	2.70438e-05
2.112	0.62	0
2.112	0.64	0
2.112	0.66	7.77985e-06
2.112	0.68	1.25166e-05
2.112	0.7	0
2.112	0.72	0
2.112	0.74	0
2.112	0.76	0
2.112	0.78	4.40073e-05
2.112	0.8	0
2.112	0.82	0
2.112	0.84	0
2.112	0.86	0
2.112	0.88	1.57771e-05
2.112	0.9	0
2.112	0.92	0
2.112	0.94	0
2.112	0.96	0
2.112	0.98	0
2.112	1	0
2.1984	0.02	0
2.1984	0.04	0
2.1984	0.06	0
2.1984	0.08	0
2.1984	0.1	0
2.1984	0.12	0
2.1984	0.14	0
2.1984	0.16	0
2.1984	0.18	0
2.1984	0.2	0
2.1984	0.22	0
2.1984	0.24	0
2.1984	0.26	0
2.1984	0.28	2.21008e-08
2.1984	0.3	1.10504e-08
2.1984	0.32	3.31512e-08
2.1984	0.34	3.31512e-08
2.1984	0.36	2.98361e-07
2.1984	0.38	1.43655e-07
2.1984	0.4	1.19344e-06
2.1984	0.42	6.63024e-08
2.1984	0.44	7.84578e-07
2.1984	0.46	4.85112e-06
2.1984	0.48	1.3371e-06
2.1984	0.5	1.76806e-06
2.1984	0.52	1.45423e-05
2.1984	0.54	7.81263e-06
2.1984	0.56	4.76272e-06
2.1984	0.58	0
2.1984	0.6	2.6963e-06
2.1984	0.62	2.85432e-05
2.1984	0.64	0
2.1984	0.66	0
2.1984	0.68	0
2.1984	0.7	1.35699e-05
2.1984	0.72	0
2.1984	0.74	0
2.1984	0.76	0
2.1984	0.78	1.09841e-05
2.1984	0.8	0
2.1984	0.82	1.56032e-05
2.1984	0.84	0
2.1984	0.86	0
2.1984	0.88	0
2.1984	0.9	0
2.1984	0.92	4.68426e-05
2.1984	0.94	0
2.1984	0.96	0
2.1984	0.98	0
2.1984	1	0
2.2848	0.02	0
2.2848	0.04	0
2.2848	0.06	0
2.2848	0.08	0
2.2848	0.1	0
2.2848	0.12	0
2.2848	0.14	0
2.2848	0.16	0
2.2848	0.18	0
2.2848	0.2	0
2.2848	0.22	0
2.2848	0.24	0
2.2848	0.26	0
2.2848	0.28	1.34827e-08
2.2848	0.3	4.04482e-08
2.2848	0.32	2.56172e-07
2.2848	0.34	6.74137e-08
2.2848	0.36	7.81998e-07
2.2848	0.38	3.90999e-07
2.2848	0.4	2.46734e-06
2.2848	0.42	2.23813e-06
2.2848	0.44	7.79302e-06
2.2848	0.46	5.58185e-06
2.2848	0.48	1.94151e-06
2.2848	0.5	2.42689e-06
2.2848	0.52	1.59905e-05
2.2848	0.54	0
2.2848	0.56	2.2651e-06
2.2848	0.58	6.56609e-06
2.2848	0.6	0
2.2848	0.62	0
2.2848	0.64	1.5586e-05
2.2848	0.66	6.44475e-06
2.2848	0.68	0
2.2848	0.7	5.24478e-06
2.2848	0.72	4.04752e-05
2.2848	0.74	0
2.2848	0.76	0
2.2848	0.78	0
2.2848	0.8	0
2.2848	0.82	1.83904e-05
2.2848	0.84	0
2.2848	0.86	0
2.2848	0.88	0
2.2848	0.9	1.15412e-05
2.2848	0.92	0
2.2848	0.94	0
2.2848	0.96	1.86331e-05
2.2848	0.98	0
2.2848	1	0
2.3712	0.02	0
2.3712	0.04	0
2.3712	0.06	0
2.3712	0.08	0
2.3712	0.1	0
2.3712	0.12	0
2.3712	0.14	0
2.3712	0.16	0
2.3712	0.18	0
2.3712	0.2	0
2.3712	0.22	0
2.3712	0.24	0
2.3712	0.26	4.93514e-08
2.3712	0.28	1.15153e-07
2.3712	0.3	4.77063e-07
2.3712	0.32	1.59569e-06
2.3712	0.34	1.31604e-06
2.3712	0.36	6.51438e-06
2.3712	0.38	1.54634e-06
2.3712	0.4	1.23707e-05
2.3712	0.42	4.26067e-06
2.3712	0.44	2.35241e-06
2.3712	0.46	1.57266e-05
2.3712	0.48	6.54728e-06
2.3712	0.5	1.44928e-05
2.3712	0.52	1.20088e-06
2.3712	0.54	2.36887e-05
2.3712	0.56	0
2.3712	0.58	6.74469e-06
2.3712	0.6	4.27876e-05
2.3712	0.62	3.7178e-06
2.3712	0.64	1.03967e-05
2.3712	0.66	1.26339e-05
2.3712	0.68	2.7209e-05
2.3712	0.7	3.70135e-06
2.3712	0.72	2.23891e-05
2.3712	0.74	1.25352e-05
2.3712	0.76	1.13015e-05
2.3712	0.78	0
2.3712	0.8	2.73407e-05
2.3712	0.82	0
2.3712	0.84	5.39081e-05
2.3712	0.86	0
2.3712	0.88	0
2.3712	0.9	4.68838e-06
2.3712	0.92	1.6105e-05
2.3712	0.94	1.62201e-05
2.3712	0.96	0
2.3712	0.98	0
2.3712	1	0
2.4576	0.02	0
2.4576	0.04	0
2.4576	0.06	0
2.4576	0.08	0
2.4576	0.1	0
2.4576	0.12	0
2.4576	0.14	0
2.4576	0.16	0
2.4576	0.18	0
2.4576	0.2	0
2.4576	0.22	2.00714e-08
2.4576	0.24	8.02856e-08
2.4576	0.26	2.81e-07
2.4576	0.28	1.50536e-06
2.4576	0.3	2.08743e-06
2.4576	0.32	4.777e-06
2.4576	0.34	2.40857e-06
2.4576	0.36	6.96478e-06
2.4576	0.38	1.967e-06
2.4576	0.4	1.21633e-05
2.4576	0.42	3.85371e-06
2.4576	0.44	1.62378e-05
2.4576	0.46	6.04149e-06
2.4576	0.48	1.29661e-05
2.4576	0.5	2.25402e-05
2.4576	0.52	5.23864e-06
2.4576	0.54	7.58699e-06
2.4576	0.56	3.30978e-05
2.4576	0.58	1.03167e-05
2.4576	0.6	1.39496e-05
2.4576	0.62	2.00513e-05
2.4576	0.64	9.09235e-06
2.4576	0.66	3.21143e-05
2.4576	0.68	7.40635e-06
2.4576	0.7	1.74621e-06
2.4576	0.72	3.36397e-05
2.4576	0.74	2.86018e-05
2.4576	0.76	1.19023e-05
2.4576	0.78	4.215e-06
2.4576	0.8	8.75113e-06
2.4576	0.82	2.65344e-05
2.4576	0.84	0
2.4576	0.86	3.21143e-06
2.4576	0.88	0
2.4576	0.9	2.76785e-05
2.4576	0.92	0
2.4576	0.94	1.01963e-05
2.4576	0.96	0
2.4576	0.98	8.12892e-06
2.4576	1	2.54907e-06
2.544	0.02	0
2.544	0.04	0
2.544	0.06	0
2.544	0.08	0
2.544	0.1	0
2.544	0.12	0
2.544	0.14	0
2.544	0.16	0
2.544	0.18	0
2.544	0.2	0
2.544	0.22	7.34681e-08
2.544	0.24	6.36724e-07
2.544	0.26	1.44487e-06
2.544	0.28	1.86119e-06
2.544	0.3	2.96322e-06
2.544	0.32	4.8489e-06
2.544	0.34	2.35098e-06
2.544	0.36	8.91414e-06
2.544	0.38	4.43258e-06
2.544	0.4	1.14121e-05
2.544	0.42	1.53304e-05
2.544	0.44	9.40392e-06
2.544	0.46	1.06284e-05
2.544	0.48	2.05711e-05
2.544	0.5	6.83254e-06
2.544	0.52	3.16158e-05
2.544	0.54	1.34937e-05
2.544	0.56	9.79575e-06
2.544	0.58	1.66773e-05
2.544	0.6	3.38688e-05
2.544	0.62	1.13386e-05
2.544	0.64	5.28971e-06
2.544	0.66	2.84077e-05
2.544	0.68	2.87016e-05
2.544	0.7	1.8465e-05
2.544	0.72	2.02772e-05
2.544	0.74	0
2.544	0.76	1.09957e-05
2.544	0.78	8.49782e-06
2.544	0.8	2.02772e-05
2.544	0.82	8.20394e-06
2.544	0.84	0
2.544	0.86	2.16976e-05
2.544	0.88	0
2.544	0.9	1.56732e-06
2.544	0.92	0
2.544	0.94	7.56722e-06
2.544	0.96	1.93466e-06
2.544	0.98	8.37537e-06
2.544	1	0
2.6304	0.02	0
2.6304	0.04	0
2.6304	0.06	0
2.6304	0.08	0
2.6304	0.1	0
2.6304	0.12	0
2.6304	0.14	0
2.6304	0.16	2.98798e-08
2.6304	0.18	2.39038e-07
2.6304	0.2	6.87236e-07
2.6304	0.22	1.37447e-06
2.6304	0.24	2.9581e-06
2.6304	0.26	4.90029e-06
2.6304	0.28	4.18317e-06
2.6304	0.3	9.08346e-06
2.6304	0.32	1.29977e-05
2.6304	0.34	1.37447e-05
2.6304	0.36	2.04079e-05
2.6304	0.38	2.36349e-05
2.6304	0.4	2.29776e-05
2.6304	0.42	3.17921e-05
2.6304	0.44	2.27385e-05
2.6304	0.46	3.21507e-05
2.6304	0.48	3.7051e-05
2.6304	0.5	3.60649e-05
2.6304	0.52	4.56265e-05
2.6304	0.54	4.24592e-05
2.6304	0.56	4.38934e-05
2.6304	0.58	2.83559e-05
2.6304	0.6	3.79772e-05
2.6304	0.62	4.19811e-05
2.6304	0.64	4.21007e-05
2.6304	0.66	2.75791e-05
2.6304	0.68	3.86944e-05
2.6304	0.7	3.59454e-05
2.6304	0.72	2.31867e-05
2.6304	0.74	6.75284e-06
2.6304	0.76	3.1583e-05
2.6304	0.78	1.53582e-05
2.6304	0.8	1.50295e-05
2.6304	0.82	1.67925e-05
2.6304	0.84	1.40136e-05
2.6304	0.86	1.37148e-05
2.6304	0.88	5.37837e-06
2.6304	0.9	7.94803e-06
2.6304	0.92	1.30575e-05
2.6304	0.94	3.43618e-06
2.6304	0.96	4.96005e-06
2.6304	0.98	4.39233e-06
2.6304	1	4.09353e-06
2.7168	0.02	0
2.7168	0.04	0
2.7168	0.06	0
2.7168	0.08	0
2.7168	0.1	0
2.7168	0.12	0
2.7168	0.14	0
2.7168	0.16	2.1874e-07
2.7168	0.18	2.1874e-07
2.7168	0.2	7.29135e-07
2.7168	0.22	1.27599e-06
2.7168	0.24	2.40614e-06
2.7168	0.26	5.94245e-06
2.7168	0.28	5.76017e-06
2.7168	0.3	9.69749e-06
2.7168	0.32	1.29786e-05
2.7168	0.34	1.46192e-05
2.7168	0.36	1.7317e-05
2.7168	0.38	1.96502e-05
2.7168	0.4	2.59937e-05
2.7168	0.42	2.70509e-05
2.7168	0.44	2.34417e-05
2.7168	0.46	2.35511e-05
2.7168	0.48	3.44152e-05
2.7168	0.5	3.48891e-05
2.7168	0.52	2.4426e-05
2.7168	0.54	3.52172e-05
2.7168	0.56	2.87279e-05
2.7168	0.58	2.24209e-05
2.7168	0.6	2.80717e-05
2.7168	0.62	2.43896e-05
2.7168	0.64	1.75721e-05
2.7168	0.66	2.33688e-05
2.7168	0.68	1.26869e-05
2.7168	0.7	2.30407e-05
2.7168	0.72	2.17647e-05
2.7168	0.74	1.25047e-05
2.7168	0.76	1.5166e-05
2.7168	0.78	8.6767e-06
2.7168	0.8	1.07912e-05
2.7168	0.82	1.19214e-05
2.7168	0.84	9.26001e-06
2.7168	0.86	5.61434e-06
2.7168	0.88	6.30702e-06
2.7168	0.9	7.94757e-06
2.7168	0.92	2.15095e-06
2.7168	0.94	1.0937e-06
2.7168	0.96	2.11449e-06
2.7168	0.98	3.5363e-06
2.7168	1	1.74992e-06
2.8032	0.02	0
2.8032	0.04	0
2.8032	0.06	0
2.8032	0.08	0
2.8032	0.1	0
2.8032	0.12	0
2.8032	0.14	1.33444e-07
2.8032	0.16	3.11369e-07
2.8032	0.18	5.33776e-07
2.8032	0.2	2.57992e-06
2.8032	0.22	4.84847e-06
2.8032	0.24	6.40531e-06
2.8032	0.26	1.13427e-05
2.8032	0.28	1.81039e-05
2.8032	0.3	2.0239e-05
2.8032	0.32	2.41534e-05
2.8032	0.34	3.60744e-05
2.8032	0.36	3.5763e-05
2.8032	0.38	3.90546e-05
2.8032	0.4	4.73281e-05
2.8032	0.42	4.47482e-05
2.8032	0.44	4.86181e-05
2.8032	0.46	4.89295e-05
2.8032	0.48	5.7114e-05
2.8032	0.5	5.16428e-05
2.8032	0.52	4.69278e-05
2.8032	0.54	4.95522e-05
2.8032	0.56	4.03891e-05
2.8032	0.58	4.73281e-05
2.8032	0.6	3.36279e-05
2.8032	0.62	4.3992e-05
2.8032	0.64	3.18486e-05
2.8032	0.66	3.78536e-05
2.8032	0.68	3.00694e-05
2.8032	0.7	2.96691e-05
2.8032	0.72	2.62885e-05
2.8032	0.74	2.12176e-05
2.8032	0.76	2.60661e-05
2.8032	0.78	1.6725e-05
2.8032	0.8	1.37892e-05
2.8032	0.82	1.08534e-05
2.8032	0.84	1.38782e-05
2.8032	0.86	1.06755e-05
2.8032	0.88	1.12093e-05
2.8032	0.9	1.14762e-05
2.8032	0.92	4.0478e-06
2.8032	0.94	4.0478e-06
2.8032	0.96	5.60465e-06
2.8032	0.98	2.71336e-06
2.8032	1	2.00166e-06
2.8896	0.02	0
2.8896	0.04	0
2.8896	0.06	0
2.8896	0.08	0
2.8896	0.1	0
2.8896	0.12	0
2.8896	0.14	5.42723e-08
2.8896	0.16	5.96995e-07
2.8896	0.18	1.41108e-06
2.8896	0.2	4.83023e-06
2.8896	0.22	8.14084e-06
2.8896	0.24	1.37309e-05
2.8896	0.26	2.02436e-05
2.8896	0.28	3.08266e-05
2.8896	0.3	3.59282e-05
2.8896	0.32	4.58058e-05
2.8896	0.34	4.51545e-05
2.8896	0.36	5.9211e-05
2.8896	0.38	5.42723e-05
2.8896	0.4	6.02965e-05
2.8896	0.42	5.40009e-05
2.8896	0.44	6.35528e-05
2.8896	0.46	6.04593e-05
2.8896	0.48	5.27526e-05
2.8896	0.5	5.46522e-05
2.8896	0.52	5.82341e-05
2.8896	0.54	5.42723e-05
2.8896	0.56	4.64028e-05
2.8896	0.58	4.8845e-05
2.8896	0.6	4.73254e-05
2.8896	0.62	3.82077e-05
2.8896	0.64	3.84248e-05
2.8896	0.66	3.27804e-05
2.8896	0.68	2.65934e-05
2.8896	0.7	2.4314e-05
2.8896	0.72	3.47342e-05
2.8896	0.74	1.81812e-05
2.8896	0.76	2.0732e-05
2.8896	0.78	2.04606e-05
2.8896	0.8	1.43821e-05
2.8896	0.82	2.00807e-05
2.8896	0.84	1.43821e-05
2.8896	0.86	1.17228e-05
2.8896	0.88	9.76901e-06
2.8896	0.9	8.57502e-06
2.8896	0.92	4.34178e-06
2.8896	0.94	7.8152e-06
2.8896	0.96	4.23324e-06
2.8896	0.98	3.74479e-06
2.8896	1	2.49652e-06
2.976	0.02	0
2.976	0.04	0
2.976	0.06	0
2.976	0.08	0
2.976	0.1	1.32437e-07
2.976	0.12	6.62183e-08
2.976	0.14	3.9731e-07
2.976	0.16	7.28401e-07
2.976	0.18	3.84066e-06
2.976	0.2	8.93947e-06
2.976	0.22	1.3641e-05
2.976	0.24	2.05939e-05
2.976	0.26	3.16523e-05
2.976	0.28	3.50957e-05
2.976	0.3	4.62866e-05
2.976	0.32	5.47625e-05
2.976	0.34	5.13854e-05
2.976	0.36	5.5822e-05
2.976	0.38	6.19803e-05
2.976	0.4	5.91991e-05
2.976	0.42	5.99275e-05
2.976	0.44	6.17816e-05
2.976	0.46	5.66828e-05
2.976	0.48	6.6748e-05
2.976	0.5	4.84056e-05
2.976	0.52	5.45639e-05
2.976	0.54	4.95975e-05
2.976	0.56	3.48308e-05
2.976	0.58	4.76109e-05
2.976	0.6	3.58903e-05
2.976	0.62	3.49632e-05
2.976	0.64	3.37051e-05
2.976	0.66	3.19834e-05
2.976	0.68	2.78117e-05
2.976	0.7	2.77455e-05
2.976	0.72	2.2448e-05
2.976	0.74	1.66208e-05
2.976	0.76	2.01304e-05
2.976	0.78	2.43021e-05
2.976	0.8	1.3641e-05
2.976	0.82	1.21842e-05
2.976	0.84	1.71505e-05
2.976	0.86	1.05287e-05
2.976	0.88	9.13812e-06
2.976	0.9	8.80703e-06
2.976	0.92	7.28401e-06
2.976	0.94	4.03931e-06
2.976	0.96	4.76772e-06
2.976	0.98	2.97982e-06
2.976	1	2.31764e-06
3.0624	0.02	0
3.0624	0.04	0
3.0624	0.06	0
3.0624	0.08	8.07938e-08
3.0624	0.1	8.07938e-08
3.0624	0.12	1.61588e-07
3.0624	0.14	9.69525e-07
3.0624	0.16	3.23175e-06
3.0624	0.18	8.07938e-06
3.0624	0.2	1.82594e-05
3.0624	0.22	3.14288e-05
3.0624	0.24	4.54061e-05
3.0624	0.26	5.92218e-05
3.0624	0.28	6.89171e-05
3.0624	0.3	7.38455e-05
3.0624	0.32	8.12785e-05
3.0624	0.34	9.15393e-05
3.0624	0.36	8.70957e-05
3.0624	0.38	9.63062e-05
3.0624	0.4	9.63062e-05
3.0624	0.42	9.81644e-05
3.0624	0.44	8.97619e-05
3.0624	0.46	8.3056e-05
3.0624	0.48	7.14217e-05
3.0624	0.5	7.64309e-05
3.0624	0.52	7.4815e-05
3.0624	0.54	6.2292e-05
3.0624	0.56	6.04337e-05
3.0624	0.58	5.70404e-05
3.0624	0.6	5.6394e-05
3.0624	0.62	5.06577e-05
3.0624	0.64	4.75875e-05
3.0624	0.66	4.36286e-05
3.0624	0.68	3.99929e-05
3.0624	0.7	3.99929e-05
3.0624	0.72	3.3691e-05
3.0624	0.74	2.89242e-05
3.0624	0.76	2.63388e-05
3.0624	0.78	2.52077e-05
3.0624	0.8	2.31878e-05
3.0624	0.82	2.39957e-05
3.0624	0.84	1.77746e-05
3.0624	0.86	1.67243e-05
3.0624	0.88	1.64011e-05
3.0624	0.9	1.19575e-05
3.0624	0.92	9.1297e-06
3.0624	0.94	7.837e-06
3.0624	0.96	7.19065e-06
3.0624	0.98	3.55493e-06
3.0624	1	6.4635e-07
3.1488	0.02	0
3.1488	0.04	0
3.1488	0.06	0
3.1488	0.08	0
3.1488	0.1	9.85775e-08
3.1488	0.12	5.91465e-07
3.1488	0.14	2.07013e-06
3.1488	0.16	6.60469e-06
3.1488	0.18	1.90255e-05
3.1488	0.2	3.00661e-05
3.1488	0.22	4.88944e-05
3.1488	0.24	5.76678e-05
3.1488	0.26	7.78762e-05
3.1488	0.28	8.68468e-05
3.1488	0.3	9.68031e-05
3.1488	0.32	0.000109224
3.1488	0.34	0.000108435
3.1488	0.36	0.000108435
3.1488	0.38	0.000112871
3.1488	0.4	9.15785e-05
3.1488	0.42	0.000104394
3.1488	0.44	9.33529e-05
3.1488	0.46	8.5861e-05
3.1488	0.48	8.31994e-05
3.1488	0.5	8.04392e-05
3.1488	0.52	7.72848e-05
3.1488	0.54	6.87085e-05
3.1488	0.56	5.95408e-05
3.1488	0.58	6.06252e-05
3.1488	0.6	5.7865e-05
3.1488	0.62	5.52034e-05
3.1488	0.64	5.0176e-05
3.1488	0.66	4.61343e-05
3.1488	0.68	4.03182e-05
3.1488	0.7	4.30784e-05
3.1488	0.72	3.07562e-05
3.1488	0.74	4.22898e-05
3.1488	0.76	2.39543e-05
3.1488	0.78	3.19391e-05
3.1488	0.8	2.84889e-05
3.1488	0.82	1.98141e-05
3.1488	0.84	1.87297e-05
3.1488	0.86	1.61667e-05
3.1488	0.88	1.54767e-05
3.1488	0.9	1.23222e-05
3.1488	0.92	8.18193e-06
3.1488	0.94	8.28051e-06
3.1488	0.96	3.74595e-06
3.1488	0.98	3.0559e-06
3.1488	1	1.57724e-06
3.2352	0.02	0
3.2352	0.04	0
3.2352	0.06	0
3.2352	0.08	0
3.2352	0.1	2.40551e-07
3.2352	0.12	1.56358e-06
3.2352	0.14	4.69075e-06
3.2352	0.16	1.58764e-05
3.2352	0.18	3.25947e-05
3.2352	0.2	5.12374e-05
3.2352	0.22	6.8076e-05
3.2352	0.24	8.99662e-05
3.2352	0.26	0.000104399
3.2352	0.28	0.00012653
3.2352	0.3	0.000127853
3.2352	0.32	0.00013507
3.2352	0.34	0.000133025
3.2352	0.36	0.000126169
3.2352	0.38	0.000125087
3.2352	0.4	0.000125688
3.2352	0.42	0.000115465
3.2352	0.44	0.000107767
3.2352	0.46	0.000101753
3.2352	0.48	9.44164e-05
3.2352	0.5	9.23717e-05
3.2352	0.52	8.32308e-05
3.2352	0.54	7.95022e-05
3.2352	0.56	6.26636e-05
3.2352	0.58	7.20451e-05
3.2352	0.6	6.59111e-05
3.2352	0.62	6.07392e-05
3.2352	0.64	5.15983e-05
3.2352	0.66	4.87117e-05
3.2352	0.68	4.51034e-05
3.2352	0.7	4.99144e-05
3.2352	0.72	4.13748e-05
3.2352	0.74	3.80071e-05
3.2352	0.76	3.58422e-05
3.2352	0.78	3.45191e-05
3.2352	0.8	2.46565e-05
3.2352	0.82	2.59795e-05
3.2352	0.84	2.68215e-05
3.2352	0.86	1.49142e-05
3.2352	0.88	1.35912e-05
3.2352	0.9	1.27492e-05
3.2352	0.92	5.41241e-06
3.2352	0.94	6.37461e-06
3.2352	0.96	3.60827e-06
3.2352	0.98	9.62205e-07
3.2352	1	7.21654e-07
3.3216	0.02	0
3.3216	0.04	0
3.3216	0.06	0
3.3216	0.08	1.4675e-07
3.3216	0.1	2.935e-07
3.3216	0.12	2.78825e-06
3.3216	0.14	9.39199e-06
3.3216	0.16	2.94967e-05
3.3216	0.18	5.4004e-05
3.3216	0.2	7.79242e-05
3.3216	0.22	0.000106687
3.3216	0.24	0.000130314
3.3216	0.26	0.00014132
3.3216	0.28	0.000164213
3.3216	0.3	0.000169643
3.3216	0.32	0.000166855
3.3216	0.34	0.000167001
3.3216	0.36	0.000169349
3.3216	0.38	0.000153354
3.3216	0.4	0.000149538
3.3216	0.42	0.000139853
3.3216	0.44	0.00013589
3.3216	0.46	0.000121802
3.3216	0.48	0.000117987
3.3216	0.5	0.00011197
3.3216	0.52	0.000101111
3.3216	0.54	9.02512e-05
3.3216	0.56	8.32072e-05
3.3216	0.58	8.40877e-05
3.3216	0.6	8.29137e-05
3.3216	0.62	7.41087e-05
3.3216	0.64	6.13415e-05
3.3216	0.66	6.0461e-05
3.3216	0.68	5.66455e-05
3.3216	0.7	5.9287e-05
3.3216	0.72	4.29977e-05
3.3216	0.74	4.5786e-05
3.3216	0.76	4.50522e-05
3.3216	0.78	3.44862e-05
3.3216	0.8	3.47797e-05
3.3216	0.82	2.37735e-05
3.3216	0.84	2.62682e-05
3.3216	0.86	1.9958e-05
3.3216	0.88	1.48217e-05
3.3216	0.9	1.3501e-05
3.3216	0.92	6.60375e-06
3.3216	0.94	4.84275e-06
3.3216	0.96	2.0545e-06
3.3216	0.98	8.80499e-07
3.3216	1	4.4025e-07
3.408	0.02	0
3.408	0.04	0
3.408	0.06	0
3.408	0.08	3.58103e-07
3.408	0.1	1.96957e-06
3.408	0.12	6.08775e-06
3.408	0.14	2.30976e-05
3.408	0.16	5.13878e-05
3.408	0.18	8.55866e-05
3.408	0.2	0.000122292
3.408	0.22	0.000158461
3.408	0.24	0.000187288
3.408	0.26	0.000203223
3.408	0.28	0.000226142
3.408	0.3	0.000226321
3.408	0.32	0.000222203
3.408	0.34	0.00021146
3.408	0.36	0.000207163
3.408	0.38	0.000193017
3.408	0.4	0.000182991
3.408	0.42	0.000174575
3.408	0.44	0.000157028
3.408	0.46	0.000147001
3.408	0.48	0.000132856
3.408	0.5	0.000134647
3.408	0.52	0.000123904
3.408	0.54	0.000108505
3.408	0.56	0.000102417
3.408	0.58	9.41811e-05
3.408	0.6	8.80933e-05
3.408	0.62	8.61237e-05
3.408	0.64	7.17996e-05
3.408	0.66	7.14415e-05
3.408	0.68	6.85767e-05
3.408	0.7	6.46376e-05
3.408	0.72	5.2104e-05
3.408	0.74	4.92391e-05
3.408	0.76	4.31514e-05
3.408	0.78	3.8317e-05
3.408	0.8	3.93913e-05
3.408	0.82	2.70368e-05
3.408	0.84	2.077e-05
3.408	0.86	1.82632e-05
3.408	0.88	1.3787e-05
3.408	0.9	1.07431e-05
3.408	0.92	5.5506e-06
3.408	0.94	4.47629e-06
3.408	0.96	2.32767e-06
3.408	0.98	5.37154e-07
3.408	1	1.79051e-07
3.4944	0.02	0
3.4944	0.04	0
3.4944	0.06	0
3.4944	0.08	2.18463e-07
3.4944	0.1	3.05848e-06
3.4944	0.12	1.61663e-05
3.4944	0.14	3.73572e-05
3.4944	0.16	8.67298e-05
3.4944	0.18	0.00012365
3.4944	0.2	0.000182635
3.4944	0.22	0.000208414
3.4944	0.24	0.00023878
3.4944	0.26	0.000243805
3.4944	0.28	0.000243368
3.4944	0.3	0.000248611
3.4944	0.32	0.000244242
3.4944	0.34	0.000221085
3.4944	0.36	0.000223051
3.4944	0.38	0.000219774
3.4944	0.4	0.000202952
3.4944	0.42	0.000180887
3.4944	0.44	0.000179358
3.4944	0.46	0.000162973
3.4944	0.48	0.000151176
3.4944	0.5	0.000142219
3.4944	0.52	0.000138506
3.4944	0.54	0.000123213
3.4944	0.56	0.000109231
3.4944	0.58	0.000116659
3.4944	0.6	9.1536e-05
3.4944	0.62	7.77728e-05
3.4944	0.64	7.93021e-05
3.4944	0.66	8.41082e-05
3.4944	0.68	6.40097e-05
3.4944	0.7	6.00773e-05
3.4944	0.72	5.78927e-05
3.4944	0.74	4.95911e-05
3.4944	0.76	4.32557e-05
3.4944	0.78	3.42987e-05
3.4944	0.8	2.88371e-05
3.4944	0.82	2.44679e-05
3.4944	0.84	2.3594e-05
3.4944	0.86	1.24524e-05
3.4944	0.88	1.11416e-05
3.4944	0.9	7.86467e-06
3.4944	0.92	3.27694e-06
3.4944	0.94	1.96617e-06
3.4944	0.96	4.36926e-07
3.4944	0.98	2.18463e-07
3.4944	1	4.36926e-07
3.5808	0.02	0
3.5808	0.04	0
3.5808	0.06	0
3.5808	0.08	5.33099e-07
3.5808	0.1	5.59754e-06
3.5808	0.12	3.01201e-05
3.5808	0.14	7.41008e-05
3.5808	0.16	0.000143137
3.5808	0.18	0.00019005
3.5808	0.2	0.000247091
3.5808	0.22	0.000286541
3.5808	0.24	0.000322525
3.5808	0.26	0.000314528
3.5808	0.28	0.000313196
3.5808	0.3	0.000289206
3.5808	0.32	0.00028894
3.5808	0.34	0.000302534
3.5808	0.36	0.000265483
3.5808	0.38	0.000260152
3.5808	0.4	0.000252955
3.5808	0.42	0.000222569
3.5808	0.44	0.000207375
3.5808	0.46	0.000183386
3.5808	0.48	0.00018152
3.5808	0.5	0.000171125
3.5808	0.52	0.00015833
3.5808	0.54	0.00013594
3.5808	0.56	0.000133808
3.5808	0.58	0.000123412
3.5808	0.6	0.000110351
3.5808	0.62	0.000103421
3.5808	0.64	9.72906e-05
3.5808	0.66	8.39631e-05
3.5808	0.68	7.46339e-05
3.5808	0.7	6.79701e-05
3.5808	0.72	6.05067e-05
3.5808	0.74	5.14441e-05
3.5808	0.76	4.74458e-05
3.5808	0.78	3.89162e-05
3.5808	0.8	3.43849e-05
3.5808	0.82	2.18571e-05
3.5808	0.84	1.83919e-05
3.5808	0.86	1.01289e-05
3.5808	0.88	7.19684e-06
3.5808	0.9	3.99824e-06
3.5808	0.92	2.1324e-06
3.5808	0.94	7.99648e-07
3.5808	0.96	0
3.5808	0.98	0
3.5808	1	2.66549e-07
3.6672	0.02	0
3.6672	0.04	0
3.6672	0.06	0
3.6672	0.08	1.95132e-06
3.6672	0.1	1.20332e-05
3.6672	0.12	4.45552e-05
3.6672	0.14	0.000119031
3.6672	0.16	0.000183099
3.6672	0.18	0.000275462
3.6672	0.2	0.000304406
3.6672	0.22	0.000344408
3.6672	0.24	0.000370426
3.6672	0.26	0.000352539
3.6672	0.28	0.000349612
3.6672	0.3	0.00034701
3.6672	0.32	0.000340506
3.6672	0.34	0.000331725
3.6672	0.36	0.000318391
3.6672	0.38	0.000283917
3.6672	0.4	0.000275787
3.6672	0.42	0.000234159
3.6672	0.44	0.000253022
3.6672	0.46	0.000239687
3.6672	0.48	0.000217898
3.6672	0.5	0.000202287
3.6672	0.52	0.000168789
3.6672	0.54	0.000168464
3.6672	0.56	0.000156106
3.6672	0.58	0.000128462
3.6672	0.6	0.000116754
3.6672	0.62	0.000107323
3.6672	0.64	9.39887e-05
3.6672	0.66	9.00861e-05
3.6672	0.68	7.83781e-05
3.6672	0.7	5.49623e-05
3.6672	0.72	6.08162e-05
3.6672	0.74	4.91083e-05
3.6672	0.76	3.60995e-05
3.6672	0.78	3.70751e-05
3.6672	0.8	3.21968e-05
3.6672	0.82	2.01637e-05
3.6672	0.84	1.46349e-05
3.6672	0.86	8.45573e-06
3.6672	0.88	6.82963e-06
3.6672	0.9	2.27654e-06
3.6672	0.92	2.60176e-06
3.6672	0.94	0
3.6672	0.96	6.50441e-07
3.6672	0.98	0
3.6672	1	0
3.7536	0.02	0
3.7536	0.04	0
3.7536	0.06	0
3.7536	0.08	4.36486e-06
3.7536	0.1	2.18243e-05
3.7536	0.12	7.65835e-05
3.7536	0.14	0.000176975
3.7536	0.16	0.000277764
3.7536	0.18	0.000334507
3.7536	0.2	0.00039998
3.7536	0.22	0.000435296
3.7536	0.24	0.000439264
3.7536	0.26	0.000432121
3.7536	0.28	0.000449184
3.7536	0.3	0.000420614
3.7536	0.32	0.00042855
3.7536	0.34	0.000412678
3.7536	0.36	0.000378156
3.7536	0.38	0.000354744
3.7536	0.4	0.000325777
3.7536	0.42	0.000309508
3.7536	0.44	0.000290859
3.7536	0.46	0.000279351
3.7536	0.48	0.000274193
3.7536	0.5	0.000224195
3.7536	0.52	0.000226179
3.7536	0.54	0.000199593
3.7536	0.56	0.000163087
3.7536	0.58	0.000166658
3.7536	0.6	0.000131739
3.7536	0.62	0.000122613
3.7536	0.64	0.00011309
3.7536	0.66	9.68206e-05
3.7536	0.68	7.49963e-05
3.7536	0.7	7.22186e-05
3.7536	0.72	5.47592e-05
3.7536	0.74	5.43624e-05
3.7536	0.76	3.09508e-05
3.7536	0.78	3.13476e-05
3.7536	0.8	2.34115e-05
3.7536	0.82	1.4285e-05
3.7536	0.84	1.4285e-05
3.7536	0.86	5.95208e-06
3.7536	0.88	3.57125e-06
3.7536	0.9	1.19042e-06
3.7536	0.92	1.98403e-06
3.7536	0.94	0
3.7536	0.96	0
3.7536	0.98	0
3.7536	1	0
3.84	0.02	0
3.84	0.04	0
3.84	0.06	0
3.84	0.08	6.29392e-06
3.84	0.1	4.50257e-05
3.84	0.12	0.000123458
3.84	0.14	0.000259019
3.84	0.16	0.000340356
3.84	0.18	0.000442027
3.84	0.2	0.00049722
3.84	0.22	0.000518038
3.84	0.24	0.000534499
3.84	0.26	0.000519006
3.84	0.28	0.000498188
3.84	0.3	0.000517554
3.84	0.32	0.000507387
3.84	0.34	0.000515617
3.84	0.36	0.000467687
3.84	0.38	0.000418304
3.84	0.4	0.000379572
3.84	0.42	0.000355849
3.84	0.44	0.00035246
3.84	0.46	0.000309855
3.84	0.48	0.000282742
3.84	0.5	0.000254662
3.84	0.52	0.000240621
3.84	0.54	0.000207699
3.84	0.56	0.000177682
3.84	0.58	0.000167999
3.84	0.6	0.000136045
3.84	0.62	0.000140403
3.84	0.64	0.000102155
3.84	0.66	0.000108449
3.84	0.68	9.05356e-05
3.84	0.7	6.8749e-05
3.84	0.72	6.53599e-05
3.84	0.74	4.88989e-05
3.84	0.76	4.11526e-05
3.84	0.78	2.42074e-05
3.84	0.8	2.13025e-05
3.84	0.82	1.45244e-05
3.84	0.84	1.21037e-05
3.84	0.86	5.32562e-06
3.84	0.88	3.87318e-06
3.84	0.9	2.90489e-06
3.84	0.92	9.68295e-07
3.84	0.94	0
3.84	0.96	0
3.84	0.98	0
3.84	1	0
3.9264	0.02	0
3.9264	0.04	0
3.9264	0.06	0
3.9264	0.08	1.18143e-05
3.9264	0.1	6.85229e-05
3.9264	0.12	0.000206159
3.9264	0.14	0.000319577
3.9264	0.16	0.000435948
3.9264	0.18	0.000497382
3.9264	0.2	0.000589533
3.9264	0.22	0.000641516
3.9264	0.24	0.000654512
3.9264	0.26	0.000652149
3.9264	0.28	0.000656284
3.9264	0.3	0.000635018
3.9264	0.32	0.00058658
3.9264	0.34	0.000577719
3.9264	0.36	0.000544048
3.9264	0.38	0.000490293
3.9264	0.4	0.000486158
3.9264	0.42	0.000450125
3.9264	0.44	0.000423543
3.9264	0.46	0.000376285
3.9264	0.48	0.000336117
3.9264	0.5	0.000307762
3.9264	0.52	0.000275273
3.9264	0.54	0.000236286
3.9264	0.56	0.000217974
3.9264	0.58	0.000182531
3.9264	0.6	0.000161856
3.9264	0.62	0.000171307
3.9264	0.64	0.000127594
3.9264	0.66	0.000105147
3.9264	0.68	8.68351e-05
3.9264	0.7	7.02951e-05
3.9264	0.72	5.43458e-05
3.9264	0.74	4.25315e-05
3.9264	0.76	3.24893e-05
3.9264	0.78	3.01265e-05
3.9264	0.8	2.12657e-05
3.9264	0.82	1.06329e-05
3.9264	0.84	4.72572e-06
3.9264	0.86	3.54429e-06
3.9264	0.88	2.36286e-06
3.9264	0.9	5.90715e-07
3.9264	0.92	0
3.9264	0.94	0
3.9264	0.96	0
3.9264	0.98	0
3.9264	1	0
4.0128	0.02	0
4.0128	0.04	0
4.0128	0.06	7.20739e-07
4.0128	0.08	1.22526e-05
4.0128	0.1	0.000100903
4.0128	0.12	0.0002537
4.0128	0.14	0.000411542
4.0128	0.16	0.000544158
4.0128	0.18	0.00064362
4.0128	0.2	0.000710648
4.0128	0.22	0.000783443
4.0128	0.24	0.00082957
4.0128	0.26	0.000838219
4.0128	0.28	0.000784884
4.0128	0.3	0.000764704
4.0128	0.32	0.000752451
4.0128	0.34	0.000699117
4.0128	0.36	0.00069263
4.0128	0.38	0.00057587
4.0128	0.4	0.000575149
4.0128	0.42	0.000540554
4.0128	0.44	0.000490823
4.0128	0.46	0.000454786
4.0128	0.48	0.000364694
4.0128	0.5	0.000375505
4.0128	0.52	0.000312801
4.0128	0.54	0.000297665
4.0128	0.56	0.000260187
4.0128	0.58	0.000211176
4.0128	0.6	0.000178022
4.0128	0.62	0.00015568
4.0128	0.64	0.000137661
4.0128	0.66	9.87412e-05
4.0128	0.68	7.42361e-05
4.0128	0.7	6.6308e-05
4.0128	0.72	5.62176e-05
4.0128	0.74	3.74784e-05
4.0128	0.76	3.67577e-05
4.0128	0.78	2.73881e-05
4.0128	0.8	1.80185e-05
4.0128	0.82	1.22526e-05
4.0128	0.84	2.88295e-06
4.0128	0.86	7.20739e-07
4.0128	0.88	7.20739e-07
4.0128	0.9	0
4.0128	0.92	0
4.0128	0.94	0
4.0128	0.96	0
4.0128	0.98	0
4.0128	1	0
4.0992	0.02	0
4.0992	0.04	0
4.0992	0.06	3.51753e-06
4.0992	0.08	2.19846e-05
4.0992	0.1	0.000149495
4.0992	0.12	0.000351753
4.0992	0.14	0.000491575
4.0992	0.16	0.000724611
4.0992	0.18	0.00076858
4.0992	0.2	0.000881141
4.0992	0.22	0.000957648
4.0992	0.24	0.000998979
4.0992	0.26	0.00102
4.0992	0.28	0.00104
4.0992	0.3	0.00099634
4.0992	0.32	0.00091104
4.0992	0.34	0.000831896
4.0992	0.36	0.000796721
4.0992	0.38	0.000750993
4.0992	0.4	0.000628759
4.0992	0.42	0.000638432
4.0992	0.44	0.000559287
4.0992	0.46	0.000547855
4.0992	0.48	0.000464314
4.0992	0.5	0.000415069
4.0992	0.52	0.00034208
4.0992	0.54	0.000319216
4.0992	0.56	0.000262056
4.0992	0.58	0.000236554
4.0992	0.6	0.000188188
4.0992	0.62	0.000158289
4.0992	0.64	0.000146857
4.0992	0.66	0.000107285
4.0992	0.68	9.05764e-05
4.0992	0.7	7.21094e-05
4.0992	0.72	5.54011e-05
4.0992	0.74	4.30897e-05
4.0992	0.76	3.51753e-05
4.0992	0.78	2.02258e-05
4.0992	0.8	9.67321e-06
4.0992	0.82	9.67321e-06
4.0992	0.84	5.2763e-06
4.0992	0.86	1.75877e-06
4.0992	0.88	0
4.0992	0.9	0
4.0992	0.92	0
4.0992	0.94	0
4.0992	0.96	0
4.0992	0.98	0
4.0992	1	0
4.1856	0.02	0
4.1856	0.04	0
4.1856	0.06	4.29178e-06
4.1856	0.08	3.86261e-05
4.1856	0.1	0.00018562
4.1856	0.12	0.000414157
4.1856	0.14	0.000667372
4.1856	0.16	0.000850846
4.1856	0.18	0.00106
4.1856	0.2	0.00116
4.1856	0.22	0.00126
4.1856	0.24	0.00132
4.1856	0.26	0.00129
4.1856	0.28	0.00125
4.1856	0.3	0.00121
4.1856	0.32	0.00114
4.1856	0.34	0.00111
4.1856	0.36	0.00105
4.1856	0.38	0.000925952
4.1856	0.4	0.000813293
4.1856	0.42	0.00070278
4.1856	0.44	0.000642695
4.1856	0.46	0.000609433
4.1856	0.48	0.00055364
4.1856	0.5	0.000428105
4.1856	0.52	0.000371239
4.1856	0.54	0.000363729
4.1856	0.56	0.000267164
4.1856	0.58	0.000227465
4.1856	0.6	0.000228537
4.1856	0.62	0.000163088
4.1856	0.64	0.000126608
4.1856	0.66	0.000113732
4.1856	0.68	6.75956e-05
4.1856	0.7	6.11579e-05
4.1856	0.72	4.50637e-05
4.1856	0.74	3.64802e-05
4.1856	0.76	1.39483e-05
4.1856	0.78	1.18024e-05
4.1856	0.8	9.65651e-06
4.1856	0.82	7.51062e-06
4.1856	0.84	4.29178e-06
4.1856	0.86	1.07295e-06
4.1856	0.88	2.14589e-06
4.1856	0.9	0
4.1856	0.92	0
4.1856	0.94	0
4.1856	0.96	0
4.1856	0.98	0
4.1856	1	0
4.272	0.02	0
4.272	0.04	0
4.272	0.06	5.23646e-06
4.272	0.08	7.59287e-05
4.272	0.1	0.000250041
4.272	0.12	0.000552447
4.272	0.14	0.000845688
4.272	0.16	0.00116
4.272	0.18	0.00142
4.272	0.2	0.00154
4.272	0.22	0.00162
4.272	0.24	0.00174
4.272	0.26	0.00176
4.272	0.28	0.00156
4.272	0.3	0.00146
4.272	0.32	0.00139
4.272	0.34	0.0013
4.272	0.36	0.0012
4.272	0.38	0.00112
4.272	0.4	0.00101
4.272	0.42	0.000815579
4.272	0.44	0.00075405
4.272	0.46	0.000696449
4.272	0.48	0.000540665
4.272	0.5	0.000493536
4.272	0.52	0.000400589
4.272	0.54	0.000345606
4.272	0.56	0.000272296
4.272	0.58	0.000247423
4.272	0.6	0.00022124
4.272	0.62	0.000171494
4.272	0.64	0.000132221
4.272	0.66	0.000104729
4.272	0.68	8.37834e-05
4.272	0.7	5.89102e-05
4.272	0.72	4.05826e-05
4.272	0.74	2.88005e-05
4.272	0.76	1.44003e-05
4.272	0.78	7.85469e-06
4.272	0.8	9.16381e-06
4.272	0.82	7.85469e-06
4.272	0.84	1.30912e-06
4.272	0.86	1.30912e-06
4.272	0.88	0
4.272	0.9	0
4.272	0.92	0
4.272	0.94	0
4.272	0.96	0
4.272	0.98	0
4.272	1	0
4.3584	0.02	0
4.3584	0.04	0
4.3584	0.06	6.38907e-06
4.3584	0.08	0.000107017
4.3584	0.1	0.000338621
4.3584	0.12	0.000768286
4.3584	0.14	0.00113
4.3584	0.16	0.00152
4.3584	0.18	0.00181
4.3584	0.2	0.00204
4.3584	0.22	0.00212
4.3584	0.24	0.00208
4.3584	0.26	0.00202
4.3584	0.28	0.00189
4.3584	0.3	0.00175
4.3584	0.32	0.00164
4.3584	0.34	0.00148
4.3584	0.36	0.00138
4.3584	0.38	0.00115
4.3584	0.4	0.00105
4.3584	0.42	0.000819399
4.3584	0.44	0.000801829
4.3584	0.46	0.000696409
4.3584	0.48	0.000618143
4.3584	0.5	0.000477583
4.3584	0.52	0.000434457
4.3584	0.54	0.000332232
4.3584	0.56	0.000279522
4.3584	0.58	0.000228409
4.3584	0.6	0.000220423
4.3584	0.62	0.000146949
4.3584	0.64	0.000113406
4.3584	0.66	8.46552e-05
4.3584	0.68	6.70853e-05
4.3584	0.7	4.1529e-05
4.3584	0.72	3.19454e-05
4.3584	0.74	3.19454e-05
4.3584	0.76	2.71536e-05
4.3584	0.78	1.27781e-05
4.3584	0.8	3.19454e-06
4.3584	0.82	7.98634e-06
4.3584	0.84	0
4.3584	0.86	0
4.3584	0.88	0
4.3584	0.9	0
4.3584	0.92	0
4.3584	0.94	0
4.3584	0.96	0
4.3584	0.98	0
4.3584	1	0
4.4448	0.02	0
4.4448	0.04	0
4.4448	0.06	7.79539e-06
4.4448	0.08	0.000132522
4.4448	0.1	0.000563217
4.4448	0.12	0.00112
4.4448	0.14	0.00171
4.4448	0.16	0.00219
4.4448	0.18	0.00238
4.4448	0.2	0.00256
4.4448	0.22	0.00259
4.4448	0.24	0.00253
4.4448	0.26	0.00256
4.4448	0.28	0.00232
4.4448	0.3	0.00197
4.4448	0.32	0.00176
4.4448	0.34	0.00154
4.4448	0.36	0.00139
4.4448	0.38	0.00123
4.4448	0.4	0.00113
4.4448	0.42	0.000951038
4.4448	0.44	0.000859442
4.4448	0.46	0.000738613
4.4448	0.48	0.000623631
4.4448	0.5	0.000510598
4.4448	0.52	0.00044044
4.4448	0.54	0.000323509
4.4448	0.56	0.000280634
4.4448	0.58	0.000239708
4.4448	0.6	0.000183192
4.4448	0.62	0.000148112
4.4448	0.64	0.00015201
4.4448	0.66	7.79539e-05
4.4448	0.68	5.84654e-05
4.4448	0.7	3.89769e-05
4.4448	0.72	3.50793e-05
4.4448	0.74	3.70281e-05
4.4448	0.76	1.55908e-05
4.4448	0.78	1.55908e-05
4.4448	0.8	1.55908e-05
4.4448	0.82	5.84654e-06
4.4448	0.84	1.94885e-06
4.4448	0.86	0
4.4448	0.88	0
4.4448	0.9	0
4.4448	0.92	0
4.4448	0.94	0
4.4448	0.96	0
4.4448	0.98	0
4.4448	1	0
4.5312	0.02	0
4.5312	0.04	2.37781e-06
4.5312	0.06	1.90225e-05
4.5312	0.08	0.000240159
4.5312	0.1	0.000817968
4.5312	0.12	0.00167
4.5312	0.14	0.00235
4.5312	0.16	0.0029
4.5312	0.18	0.00314
4.5312	0.2	0.00333
4.5312	0.22	0.00342
4.5312	0.24	0.00297
4.5312	0.26	0.00286
4.5312	0.28	0.00268
4.5312	0.3	0.00232
4.5312	0.32	0.00213
4.5312	0.34	0.00178
4.5312	0.36	0.00151
4.5312	0.38	0.00143
4.5312	0.4	0.00111
4.5312	0.42	0.00101
4.5312	0.44	0.000875035
4.5312	0.46	0.000751389
4.5312	0.48	0.000592076
4.5312	0.5	0.000425629
4.5312	0.52	0.000361428
4.5312	0.54	0.000330516
4.5312	0.56	0.000254426
4.5312	0.58	0.00022827
4.5312	0.6	0.000199736
4.5312	0.62	0.00013078
4.5312	0.64	0.000102246
4.5312	0.66	6.4201e-05
4.5312	0.68	6.65788e-05
4.5312	0.7	4.51785e-05
4.5312	0.72	3.56672e-05
4.5312	0.74	4.75563e-06
4.5312	0.76	1.18891e-05
4.5312	0.78	4.75563e-06
4.5312	0.8	2.37781e-06
4.5312	0.82	2.37781e-06
4.5312	0.84	2.37781e-06
4.5312	0.86	0
4.5312	0.88	0
4.5312	0.9	0
4.5312	0.92	0
4.5312	0.94	0
4.5312	0.96	0
4.5312	0.98	0
4.5312	1	0
4.6176	0.02	0
4.6176	0.04	0
4.6176	0.06	3.77156e-05
4.6176	0.08	0.000380057
4.6176	0.1	0.00133
4.6176	0.12	0.00226
4.6176	0.14	0.0034
4.6176	0.16	0.00386
4.6176	0.18	0.00418
4.6176	0.2	0.00426
4.6176	0.22	0.00398
4.6176	0.24	0.00361
4.6176	0.26	0.00348
4.6176	0.28	0.00307
4.6176	0.3	0.0025
4.6176	0.32	0.00211
4.6176	0.34	0.0018
4.6176	0.36	0.00168
4.6176	0.38	0.0014
4.6176	0.4	0.00115
4.6176	0.42	0.000910977
4.6176	0.44	0.000876163
4.6176	0.46	0.00067598
4.6176	0.48	0.000533821
4.6176	0.5	0.000472896
4.6176	0.52	0.000377156
4.6176	0.54	0.000293021
4.6176	0.56	0.000266911
4.6176	0.58	0.00019438
4.6176	0.6	0.000197282
4.6176	0.62	0.000127653
4.6176	0.64	0.000110246
4.6176	0.66	6.96288e-05
4.6176	0.68	4.64192e-05
4.6176	0.7	5.51228e-05
4.6176	0.72	2.32096e-05
4.6176	0.74	3.77156e-05
4.6176	0.76	1.4506e-05
4.6176	0.78	2.9012e-06
4.6176	0.8	2.9012e-06
4.6176	0.82	2.9012e-06
4.6176	0.84	0
4.6176	0.86	0
4.6176	0.88	0
4.6176	0.9	0
4.6176	0.92	0
4.6176	0.94	0
4.6176	0.96	0
4.6176	0.98	0
4.6176	1	0
4.704	0.02	0
4.704	0.04	0
4.704	0.06	8.84948e-05
4.704	0.08	0.000725658
4.704	0.1	0.00205
4.704	0.12	0.00341
4.704	0.14	0.00447
4.704	0.16	0.00514
4.704	0.18	0.00536
4.704	0.2	0.00542
4.704	0.22	0.00447
4.704	0.24	0.00388
4.704	0.26	0.00343
4.704	0.28	0.00299
4.704	0.3	0.00257
4.704	0.32	0.00215
4.704	0.34	0.00176
4.704	0.36	0.00149
4.704	0.38	0.00115
4.704	0.4	0.00106
4.704	0.42	0.000976983
4.704	0.44	0.000750436
4.704	0.46	0.000651322
4.704	0.48	0.000431855
4.704	0.5	0.000417696
4.704	0.52	0.000357519
4.704	0.54	0.000272564
4.704	0.56	0.000230087
4.704	0.58	0.000152211
4.704	0.6	0.00016283
4.704	0.62	8.84948e-05
4.704	0.64	6.72561e-05
4.704	0.66	8.4955e-05
4.704	0.68	5.30969e-05
4.704	0.7	5.30969e-05
4.704	0.72	3.18581e-05
4.704	0.74	1.06194e-05
4.704	0.76	7.07959e-06
4.704	0.78	7.07959e-06
4.704	0.8	1.41592e-05
4.704	0.82	0
4.704	0.84	0
4.704	0.86	0
4.704	0.88	0
4.704	0.9	0
4.704	0.92	0
4.704	0.94	0
4.704	0.96	0
4.704	0.98	0
4.704	1	0
4.7904	0.02	0
4.7904	0.04	4.31895e-06
4.7904	0.06	0.000138206
4.7904	0.08	0.00117
4.7904	0.1	0.00321
4.7904	0.12	0.00506
4.7904	0.14	0.00628
4.7904	0.16	0.00675
4.7904	0.18	0.00629
4.7904	0.2	0.00528
4.7904	0.22	0.00479
4.7904	0.24	0.004
4.7904	0.26	0.0036
4.7904	0.28	0.00266
4.7904	0.3	0.00248
4.7904	0.32	0.00216
4.7904	0.34	0.00185
4.7904	0.36	0.00146
4.7904	0.38	0.00116
4.7904	0.4	0.00113
4.7904	0.42	0.000837876
4.7904	0.44	0.000652161
4.7904	0.46	0.000544187
4.7904	0.48	0.000418938
4.7904	0.5	0.000371429
4.7904	0.52	0.000272094
4.7904	0.54	0.000267775
4.7904	0.56	0.000190034
4.7904	0.58	0.000190034
4.7904	0.6	9.93358e-05
4.7904	0.62	6.47842e-05
4.7904	0.64	7.34221e-05
4.7904	0.66	5.61463e-05
4.7904	0.68	4.31895e-05
4.7904	0.7	2.15947e-05
4.7904	0.72	3.02326e-05
4.7904	0.74	2.15947e-05
4.7904	0.76	8.63789e-06
4.7904	0.78	1.29568e-05
4.7904	0.8	0
4.7904	0.82	4.31895e-06
4.7904	0.84	0
4.7904	0.86	0
4.7904	0.88	0
4.7904	0.9	0
4.7904	0.92	0
4.7904	0.94	0
4.7904	0.96	0
4.7904	0.98	0
4.7904	1	0
4.8768	0.02	0
4.8768	0.04	0
4.8768	0.06	0.000326715
4.8768	0.08	0.00206
4.8768	0.1	0.00522
4.8768	0.12	0.0068
4.8768	0.14	0.00775
4.8768	0.16	0.00745
4.8768	0.18	0.00684
4.8768	0.2	0.00591
4.8768	0.22	0.00498
4.8768	0.24	0.0043
4.8768	0.26	0.00328
4.8768	0.28	0.00271
4.8768	0.3	0.00244
4.8768	0.32	0.00181
4.8768	0.34	0.00168
4.8768	0.36	0.0015
4.8768	0.38	0.00106
4.8768	0.4	0.00092745
4.8768	0.42	0.000721936
4.8768	0.44	0.000563847
4.8768	0.46	0.000468995
4.8768	0.48	0.000326715
4.8768	0.5	0.000321446
4.8768	0.52	0.000163358
4.8768	0.54	0.000115931
4.8768	0.56	0.00013701
4.8768	0.58	0.00012647
4.8768	0.6	6.85048e-05
4.8768	0.62	5.79656e-05
4.8768	0.64	2.6348e-05
4.8768	0.66	2.10784e-05
4.8768	0.68	2.10784e-05
4.8768	0.7	5.2696e-06
4.8768	0.72	2.10784e-05
4.8768	0.74	1.58088e-05
4.8768	0.76	0
4.8768	0.78	0
4.8768	0.8	0
4.8768	0.82	0
4.8768	0.84	0
4.8768	0.86	0
4.8768	0.88	0
4.8768	0.9	0
4.8768	0.92	0
4.8768	0.94	0
4.8768	0.96	0
4.8768	0.98	0
4.8768	1	0
4.9632	0.02	0
4.9632	0.04	0
4.9632	0.06	0.000745823
4.9632	0.08	0.00371
4.9632	0.1	0.00747
4.9632	0.12	0.00925
4.9632	0.14	0.01001
4.9632	0.16	0.00801
4.9632	0.18	0.00752
4.9632	0.2	0.00612
4.9632	0.22	0.00429
4.9632	0.24	0.00395
4.9632	0.26	0.00341
4.9632	0.28	0.0023
4.9632	0.3	0.002
4.9632	0.32	0.00156
4.9632	0.34	0.0014
4.9632	0.36	0.00122
4.9632	0.38	0.00091299
4.9632	0.4	0.000700817
4.9632	0.42	0.000450066
4.9632	0.44	0.000482213
4.9632	0.46	0.000180026
4.9632	0.48	0.000276469
4.9632	0.5	0.000225033
4.9632	0.52	0.000186456
4.9632	0.54	0.000122161
4.9632	0.56	0.000102872
4.9632	0.58	7.07246e-05
4.9632	0.6	5.14361e-05
4.9632	0.62	5.78656e-05
4.9632	0.64	5.78656e-05
4.9632	0.66	3.21475e-05
4.9632	0.68	3.21475e-05
4.9632	0.7	1.2859e-05
4.9632	0.72	2.5718e-05
4.9632	0.74	6.42951e-06
4.9632	0.76	0
4.9632	0.78	0
4.9632	0.8	0
4.9632	0.82	0
4.9632	0.84	0
4.9632	0.86	0
4.9632	0.88	0
4.9632	0.9	0
4.9632	0.92	0
4.9632	0.94	0
4.9632	0.96	0
4.9632	0.98	0
4.9632	1	0
5.0496	0.02	0
5.0496	0.04	3.13789e-05
5.0496	0.06	0.00151
5.0496	0.08	0.00621
5.0496	0.1	0.01009
5.0496	0.12	0.01095
5.0496	0.14	0.01005
5.0496	0.16	0.00846
5.0496	0.18	0.00649
5.0496	0.2	0.00566
5.0496	0.22	0.00389
5.0496	0.24	0.00331
5.0496	0.26	0.00247
5.0496	0.28	0.00205
5.0496	0.3	0.00163
5.0496	0.32	0.00135
5.0496	0.34	0.000870765
5.0496	0.36	0.000847231
5.0496	0.38	0.000556976
5.0496	0.4	0.000509907
5.0496	0.42	0.000368702
5.0496	0.44	0.000353013
5.0496	0.46	0.000329479
5.0496	0.48	0.000188273
5.0496	0.5	0.000172584
5.0496	0.52	0.000101981
5.0496	0.54	0.000109826
5.0496	0.56	0.000125516
5.0496	0.58	7.06025e-05
5.0496	0.6	1.56895e-05
5.0496	0.62	2.35342e-05
5.0496	0.64	3.13789e-05
5.0496	0.66	3.13789e-05
5.0496	0.68	2.35342e-05
5.0496	0.7	1.56895e-05
5.0496	0.72	1.56895e-05
5.0496	0.74	0
5.0496	0.76	0
5.0496	0.78	0
5.0496	0.8	0
5.0496	0.82	0
5.0496	0.84	0
5.0496	0.86	0
5.0496	0.88	0
5.0496	0.9	0
5.0496	0.92	0
5.0496	0.94	0
5.0496	0.96	0
5.0496	0.98	0
5.0496	1	0
5.136	0.02	0
5.136	0.04	0.000105286
5.136	0.06	0.00303
5.136	0.08	0.0101
5.136	0.1	0.01202
5.136	0.12	0.01123
5.136	0.14	0.00972
5.136	0.16	0.00691
5.136	0.18	0.00485
5.136	0.2	0.00416
5.136	0.22	0.00262
5.136	0.24	0.00227
5.136	0.26	0.002
5.136	0.28	0.00122
5.136	0.3	0.000947574
5.136	0.32	0.000880574
5.136	0.34	0.000756145
5.136	0.36	0.000631716
5.136	0.38	0.000449858
5.136	0.4	0.000354144
5.136	0.42	0.000315858
5.136	0.44	0.000201001
5.136	0.46	0.000191429
5.136	0.48	0.000134
5.136	0.5	8.61431e-05
5.136	0.52	6.70002e-05
5.136	0.54	5.74287e-05
5.136	0.56	3.82858e-05
5.136	0.58	6.70002e-05
5.136	0.6	9.57145e-06
5.136	0.62	9.57145e-06
5.136	0.64	1.91429e-05
5.136	0.66	1.91429e-05
5.136	0.68	9.57145e-06
5.136	0.7	0
5.136	0.72	0
5.136	0.74	0
5.136	0.76	0
5.136	0.78	0
5.136	0.8	0
5.136	0.82	0
5.136	0.84	0
5.136	0.86	0
5.136	0.88	0
5.136	0.9	0
5.136	0.92	0
5.136	0.94	0
5.136	0.96	0
[truncated: 502 more rows]

## Sheet: Fig 2e
Figure 2e
Thickness Aggregation	Uncertainty	Length Aggregation	Uncertainty
5.56683	0.22645	1.50561	0.05923

## Sheet: Fig 2f
Figure 2f
Angle (Degrees)	Normalised Frequency
-91	0.000699056
-89	0.00419
-87	0.00367
-85	0.00454
-83	0.00315
-81	0.00332
-79	0.00437
-77	0.00437
-75	0.00332
-73	0.00612
-71	0.00437
-69	0.00297
-67	0.00472
-65	0.00594
-63	0.00489
-61	0.00472
-59	0.00821
-57	0.00559
-55	0.00524
-53	0.00454
-51	0.00594
-49	0.00594
-47	0.00542
-45	0.00472
-43	0.00682
-41	0.00594
-39	0.00804
-37	0.00944
-35	0.00751
-33	0.00979
-31	0.01136
-29	0.00996
-27	0.01171
-25	0.01416
-23	0.01381
-21	0.01398
-19	0.01765
-17	0.01887
-15	0.02237
-13	0.02185
-11	0.02447
-9	0.02534
-7	0.03705
-5	0.03198
-3	0.03653
-1	0.0402
1	0.04159
3	0.03635
5	0.02901
7	0.02639
9	0.02761
11	0.02324
13	0.02254
15	0.01887
17	0.0194
19	0.0194
21	0.01468
23	0.01363
25	0.01241
27	0.01031
29	0.01101
31	0.01031
33	0.00699
35	0.00979
37	0.00821
39	0.00804
41	0.00769
43	0.00629
45	0.00664
47	0.00664
49	0.00594
51	0.00594
53	0.00384
55	0.00594
57	0.00524
59	0.00454
61	0.00454
63	0.00402
65	0.00489
67	0.00629
69	0.00612
71	0.00367
73	0.00524
75	0.00489
77	0.00315
79	0.00227
81	0.00332
83	0.0021
85	0.00315
87	0.00332
89	0.00332
91	0.0014

## Sheet: Fig 3a
Figure 3a
Nanosheet thickness (nm)	Uncertainty (nm)	Nanosheet length (nm)	Uncertainty (nm)
37.6487	1.59723	1087	34.5661
25.7889	1.07203	694	21.8644
16.4742	0.67662	504.706	14.836
9.4065	0.42507	298.04	9.05413
7.63809	0.27787	238.441	7.91892
2.38247	0.08493	80.1762	2.42385

## Sheet: Fig 3c
Figure 3c
Nanosheet length (nm)	Uncertainty (nm)	Porosity (%)	Uncertainty (%)
1087	34.5661	51.27	1.08262
694	21.8644	48.21	1.01745
504	14.836	45.8	0.966357
298	9.05413	42.81	0.903339
238	7.91892	40.58	0.85614
80	2.42385	39.55	0.834863

## Sheet: Fig 3d
Figure 3d
Nanosheet length (nm)	Uncertainty (nm)	Characteristic pore length (nm)	Uncertainty (nm)
1087	34.5661	523.233	5.94099
694	21.8644	393.355	4.3595
504	14.836	348.627	3.84878
298	9.05413	275.947	3.03019
238	7.91892	220.274	2.40042
80	2.42385	179.815	1.95278

## Sheet: Fig 3e
Figure 3e
Nanosheet length (nm)	Uncertainty (nm)	Circularity	Uncertainty
1087	34.5661	0.17931	0.0087577
694	21.8644	0.1845	0.00768656
504	14.836	0.20551	0.00791151
298	9.05413	0.22456	0.00809772
238	7.91892	0.2553	0.00841569
80	2.42385	0.31373	0.00964458

## Sheet: Fig 4a
Figure 4a
Nanosheet length (nm)	Uncertainty (nm)	SSA (μm-1)	Uncertainty (μm-1)	SSA (m2 g-1)	Uncertainty (m2 g-1)
1087	34.5661	16.2	0.3415	14.6798	0.438005
694	21.8644	20.2	0.42582	17.2883	0.515693
504	14.836	21.5	0.45322	17.3949	0.5188
298	9.05413	24.7	0.52068	19.1909	0.57242
238	7.91892	27.7	0.58392	20.6341	0.615392
80	2.42385	31	0.65348	22.71	0.677474

[truncated: 9 more sheets: Fig 4b, Fig 4c, Fig 4d, Fig 4e, Fig 4f, Fig 5d, Fig 5e, Fig 5f, Fig 6b]
